# Supplementary material for: Ultrasound-Assisted Extraction and Characterization of Polyphenols from Apple Pomace, Functional Ingredients for Beef Burger Fortification
Source: Molecules. 2022 Mar 16;27(6):1933. doi: 10.3390/molecules27061933 (PMC8956034; doi:10.3390/molecules27061933)
Supplement: Supplementary file 1 [file molecules-27-01933-s001.zip]

Archive with 1 entries (1 files):
- molecules-1639257-supplementary.pdf
